# Supplementary material for: Spatial Co-Clustering of Tuberculosis and HIV in Ethiopia
Source: Diseases. 2022 Nov 17;10(4):106. doi: 10.3390/diseases10040106 (PMC9680430; doi:10.3390/diseases10040106)
Supplement: Supplementary file 1 [file diseases-10-00106-s001.zip › Table S1.xlsx]

## Sheet: Sheet1
Table S1: Numbers of TB cases enrolled to DOTS and HIV positive clients enrolled in HIV care who were screened for TB in Ethiopia by regions and years
Region	2015 TB cases	2015 HIV cases	2016 TB cases	2016 HIV cases	2017 TB cases	2017 HIV cases	2018 TB cases	2018 HIV cases
Addis Ababa	6643	75325	7010	164895	7452	188800	3603	92139
Afar	1082	850	610	742	741	1490	354	705
Amhara	21586	301126	21069	353007	20755	403230	19547	386040
Benishangul-Gumuz	597	1084	602	1842	711	3811	265	2030
Dire Dawa	1435	8853	1340	12399	1354	13849	495	5858
Gambella	266	947	572	591	544	1234	422	1462
Harari	368	107	248	5008	599	19868	444	13783
Oromiya	38325	171371	39631	274063	37344	287503	17862	139236
SNNP	15753	11964	14709	42957	17715	61322	4221	13007
Somali	428	4	608	125	831	21	297	2
Tigray	4899	52295	5293	59358	5256	60200	4901	65389
Ethiopia	91382	623926	91692	914987	93302	1041328	52411	719651
