# Supplementary material for: Spatial Co-Clustering of Tuberculosis and HIV in Ethiopia
Source: Diseases. 2022 Nov 17;10(4):106. doi: 10.3390/diseases10040106 (PMC9680430; doi:10.3390/diseases10040106)
Supplement: Supplementary file 1 [file diseases-10-00106-s001.zip › Table S2.xlsx]

## Sheet: Sheet1
Table S2: High-High and Low-Low clusters of tuberculosis for the study period (2015-2018)
(a) High-High cluster of TB (2015-2018)
2015				2016				2017				2018
Region	Zone	Districts (Clusters)		Region	Zone	Districts (Clusters)		Region	Zone	Districts (Clusters)		Region	Zone	Districts (Clusters)
Addis Abeba	Addis Ketema	Addis Ketema		Addis Abeba	Yeka	Yeka		Addis Abeba	Addis Ketema	Addis Ketema		Addis Abeba	Addis Ketema	Addis Ketema
Addis Abeba	Akaki Kaliti	Akaki Kaliti		Addis Abeba	Nefas Silk Lafto	Nefas Silk Lafto		Addis Abeba	Akaki Kaliti	Akaki Kaliti		Addis Abeba	Akaki Kaliti	Akaki Kaliti
Addis Abeba	Arada	Arada		Addis Abeba	LIDETA	LIDETA		Addis Abeba	Arada	Arada		Addis Abeba	Arada	Arada
Addis Abeba	Bole	Bole		Addis Abeba	Kolfe Keraniyo	Kolfe Keraniyo		Addis Abeba	Bole	Bole		Addis Abeba	Bole	Bole
Addis Abeba	Chirkos	Chirkos		Addis Abeba	Gulele	Gulele		Addis Abeba	Chirkos	Chirkos		Addis Abeba	Chirkos	Chirkos
Addis Abeba	Gulele	Gulele		Addis Abeba	Chirkos	Chirkos		Addis Abeba	Gulele	Gulele		Addis Abeba	Gulele	Gulele
Addis Abeba	Kolfe Keraniyo	Kolfe Keraniyo		Addis Abeba	Bole	Bole		Addis Abeba	Kolfe Keraniyo	Kolfe Keraniyo		Addis Abeba	Kolfe Keraniyo	Kolfe Keraniyo
Addis Abeba	LIDETA	LIDETA		Addis Abeba	Arada	Arada		Addis Abeba	LIDETA	LIDETA		Addis Abeba	LIDETA	LIDETA
Addis Abeba	Nefas Silk Lafto	Nefas Silk Lafto		Addis Abeba	Akaki Kaliti	Akaki Kaliti		Addis Abeba	Nefas Silk Lafto	Nefas Silk Lafto		Addis Abeba	Nefas Silk Lafto	Nefas Silk Lafto
Addis Abeba	Yeka	Yeka		Addis Abeba	Addis Ketema	Addis Ketema		Addis Abeba	Yeka	Yeka		Addis Abeba	Yeka	Yeka
Amhara	Awi	Dengila		Amhara	West Gojjam	Bahir Dar Zuriya		Amhara	West Gojjam	Dega Damot		Amhara	North Gondar	Gende Wuha
Amhara	North Gondar	Gende Wuha		Amhara	West Gojjam	North Achefer		Amhara	West Gojjam	Bahir Dar Zuriya		Amhara	North Gondar	Lay Armachew
Amhara	North Gondar	Gondar Zuriya		Amhara	North Gondar	Gondar Zuriya		Amhara	North Gondar	Gondar Zuriya		Amhara	West Gojjam	Yilmana Densa
Amhara	North Gondar	MIrab Armacho		Amhara	North Gondar	MIrab Armacho		Amhara	North Gondar	MIrab Armacho		Amhara	West Gojjam	Dega Damot
Amhara	West Gojjam	Bahir Dar Zuriya		DIre Dawa	DIre Dawa	Addis Ketema		DIre Dawa	DIre Dawa	Addis Ketema		Amhara	West Gojjam	Bahir Dar Zuriya
Amhara	West Gojjam	Dega Damot		DIre Dawa	DIre Dawa	Dire Dawa		DIre Dawa	DIre Dawa	Dire Dawa		Amhara	North Gondar	Gondar Zuriya
Amhara	West Gojjam	North Achefer		DIre Dawa	DIre Dawa	Legehare		DIre Dawa	DIre Dawa	Legehare		Amhara	North Gondar	MIrab Armacho
Amhara	West Gojjam	South Achefer		Oromiya	Guji	Dima		Oromiya	Arsi	Munesa		Amhara	South Gonder	Adis Zemen Town
Amhara	West Gojjam	Yilmana Densa		Oromiya	Finfine Zuria	Sulullta		Oromiya	East Shewa	Adama		Amhara	North Gondar	Alefa
DIre Dawa	DIre Dawa	Addis Ketema		Oromiya	East Hararge	Aweday Town		Oromiya	Guji	Adola		Amhara	South Wolo	Ambasel
DIre Dawa	DIre Dawa	Dire Dawa		Oromiya	West Arsi	Arsi Negele		Oromiya	West Arsi	Arsi Negele		Amhara	East Gojjam	Bibugn
DIre Dawa	DIre Dawa	Legehare		Oromiya	West Arsi	Shala		Oromiya	Guji	Bore		Amhara	North Gondar	Chilga
Oromiya	Arsi	Limuna Bilbilo		Oromiya	West Arsi	Shashemene		Oromiya	Burayu S. Z.	Burayu		Amhara	North Gondar	Dabat
Oromiya	Arsi	Munesa		Oromiya	Jimma	Mana		Oromiya	Arsi	Digeluna Tijo		Amhara	North Gondar	Debark
Oromiya	Burayu S. Z.	Burayu		Oromiya	Guji	Adola		Oromiya	Borena	Dugdadewa		Amhara	North Gondar	Dembia
Oromiya	East Hararge	Bedeno		Oromiya	Guji	Hambela Wamena		Oromiya	West Arsi	Gedeb Asasa		Amhara	Awi	Dengila
Oromiya	East Hararge	Deder		Oromiya	Guji	Odo Shakiso		Oromiya	West Arsi	Kore		Amhara	South Gonder	Dera
Oromiya	East Hararge	Haromaya		Oromiya	Finfine Zuria	Sebeta Hawas		Oromiya	Jimma	Mana		Amhara	South Wolo	Dese Zuriya
Oromiya	East Hararge	Melka Belo		Oromiya	East Shewa	Adama		Oromiya	Guji	QERCHA		Amhara	South Gonder	Ebinat
Oromiya	East Hararge	QERSA		Oromiya	East Hararge	Melka Belo		Oromiya	Finfine Zuria	Sebeta Hawas		Amhara	East Gojjam	Enarj Enawuga
Oromiya	East Shewa	Adami Tulu Jido Kombolcha		Oromiya	East Hararge	QERSA		Oromiya	West Arsi	Shashemene		Amhara	East Gojjam	Enebise Sar Midir
Oromiya	East Shewa	Adama		Oromiya	Burayu S. Z.	Burayu		Oromiya	Finfine Zuria	Sulullta		Amhara	South Gonder	Farta
Oromiya	Finfine Zuria	Sebeta Hawas		Oromiya	Borena	Melka Soda		Oromiya	Guji	Uraga		Amhara	South Gonder	Fogera
Oromiya	Guji	Adola		Oromiya	Borena	YABELO		Oromiya	Guji	Wadera		Amhara	North Wollo	Gidan
Oromiya	Guji	Hambela Wamena		Oromiya	Arsi	Limuna Bilbilo		Oromiya	Borena	YABELO		Amhara	East Gojjam	Gonchasiso Enese
Oromiya	Guji	Odo Shakiso		Oromiya	Arsi	Tena		SNNP	Sidama	AWASA ZURIYA		Amhara	North Gondar	Gondar Town
Oromiya	Guji	QERCHA		SNNP	Sidama	Shebedino		SNNP	Gedeo	Bule		Amhara	West Gojjam	Gonji Kolela
Oromiya	Jimma	Kerisa		SNNP	Sidama	Wendo Genet		SNNP	Sidama	Dara		Amhara	North Wollo	Guba Lafto
Oromiya	Jimma	Mana		SNNP	Gedeo	Gedeb		SNNP	Sidama	Shebedino		Amhara	South Wolo	Kelala
Oromiya	West Arsi	Arsi Negele		Tigray	Western Tigray	Humera Town		SNNP	Sidama	Wendo Genet		Amhara	North Wollo	Kobo
Oromiya	West Arsi	Gedeb Asasa										Amhara	South Wolo	Kombolcha Town
Oromiya	West Arsi	Kofele										Amhara	South Wolo	Kutaber
Oromiya	West Arsi	Kore										Amhara	South Gonder	Libokemkem
Oromiya	West Arsi	Shala										Amhara	West Gojjam	Mecha
Oromiya	West Arsi	Shashemene										Amhara	North Gondar	Merab Belesa
Oromiya	West Arsi	Shashemene Town										Amhara	North Gondar	Metema
Oromiya	West Hararge	Tulo										Amhara	North Gondar	Misrak Belesa
SNNP	Gedeo	Gedeb										Amhara	West Gojjam	North Achefer
SNNP	Gurage	Mareqo										Amhara	North Gondar	Quara
SNNP	Sidama	AWASA ZURIYA										Amhara	West Gojjam	Quarit
SNNP	Sidama	Chuko										Amhara	West Gojjam	Sekela
SNNP	Sidama	Gorche										Amhara	West Gojjam	South Achefer
SNNP	Sidama	Malga										Amhara	North Gondar	Tach Armacho
SNNP	Sidama	Shebedino										Amhara	North Gondar	Takusa
SNNP	Sidama	Wendo Genet										Amhara	North Gondar	Tegede
												Amhara	South Wolo	Tehuledere
												Amhara	North Gondar	Wegera
												Amhara	South Wolo	Werebabo
												Amhara	South Gonder	Wereta Town
												Amhara	South Wolo	WOGIDI
												Amhara	North Wollo	Woldiya Town
												DIre Dawa	DIre Dawa	Legehare
												Oromiya	East Hararge	QERSA
												Oromiya	East Shewa	Adama
												Oromiya	Burayu S. Z.	Burayu
												Oromiya	Finfine Zuria	Sebeta Hawas
												Oromiya	West Arsi	Shashemene
												SNNP	Sidama	Wendo Genet
												Tigray	South Tigray	Alamata
												Tigray	South Tigray	Ofla
												Tigray	North Western Tigray	Tahitay Adiyabo
												Tigray	Western Tigray	Tsegede
												Tigray	Western Tigray	Welqayet
(b) Low-Low clusters of TB (2015-2018)
2015				2016				2017				2018
Region	Zone	Districts (Clusters)		Region	Zone	Districts (Clusters)		Region	Zone	Districts (Clusters)		Region	Zone	Districts (Clusters)
Afar	Zone 05	Dalifagi		Afar	Zone 05	Dalifagi		Afar	Zone 01	Afambo		Afar	Zone 01	Afambo
Afar	Zone 05	Semurobina Gelalo		Afar	Zone 05	Semurobina Gelalo		Afar	Zone 02	Afdera		Afar	Zone 02	Abala
Afar	Zone 04	Teru		Afar	Zone 04	Teru		Afar	Zone 03	Amibara		Afar	Zone 02	Afdera
Afar	Zone 01	Afambo		Afar	Zone 01	Afambo		Afar	Zone 03	Argoba Liyu		Afar	Zone 03	Amibara
Afar	Zone 01	Asayta		Afar	Zone 01	Asayta		Afar	Zone 01	Asayta		Afar	Zone 01	Asayta
Afar	Zone 01	Dubti		Afar	Zone 01	Dubti		Afar	Zone 04	Awura		Afar	Zone 02	Bedu
Afar	Zone 01	Elidar		Afar	Zone 01	Elidar		Afar	Zone 02	Bedu		Afar	Zone 02	Berehale
Afar	Zone 01	Kori		Afar	Zone 01	Kori		Afar	Zone 02	Abala		Afar	Zone 03	Bure Modayitu
Afar	Zone 01	Mile		Afar	Zone 01	Mile		Afar	Zone 02	Berehale		Afar	Zone 01	Dubti
Afar	Zone 03	Argoba Liyu		Afar	Zone 03	Argoba Liyu		Afar	Zone 03	Bure Modayitu		Afar	Zone 01	Elidar
Afar	Zone 03	Bure Modayitu		Afar	Zone 03	Bure Modayitu		Afar	Zone 05	Dalifagi		Afar	Zone 02	Erebti
Afar	Zone 03	Dulecha		Afar	Zone 03	Dulecha		Afar	Zone 02	Dalol		Afar	Zone 03	Gewane
Afar	Zone 03	Gewane		Afar	Zone 03	Gewane		Afar	Zone 01	Dubti		Afar	Zone 01	Kori
Afar	Zone 02	Abala		Afar	Zone 02	Afdera		Afar	Zone 03	Dulecha		Afar	Zone 01	Mile
Afar	Zone 02	Afdera		Afar	Zone 02	Bedu		Afar	Zone 01	Elidar		Afar	Zone 04	Teru
Afar	Zone 02	Bedu		Afar	Zone 02	Berehale		Afar	Zone 02	Erebti		Benishangul Gumuz	Kamashi	Agalometi
Afar	Zone 02	Berehale		Afar	Zone 02	Abala		Afar	Zone 03	Gewane		Benishangul Gumuz	Assosa	ASSOSA
Afar	Zone 02	Dalol		Afar	Zone 02	Dalol		Afar	Zone 01	Kori		Benishangul Gumuz	Assosa	Homosha
Amhara	North Shewa	Asagert		Afar	Zone 05	Telalak		Afar	Zone 01	Mile		Benishangul Gumuz	Assosa	Kurmuk
Amhara	North Shewa	Basona Werana		Afar	Zone 04	Awura		Afar	Zone 05	Telalak		Benishangul Gumuz	Assosa	Menge
Amhara	North Shewa	Menze Keya Gebreal		Afar	Zone 01	Adear		Afar	Zone 04	Teru		Benishangul Gumuz	Assosa	Sherkole
Amhara	North Shewa	Menze Mama Mider		Afar	Zone 02	Erebti		Amhara	Oromiya	Jile Timuga		Benishangul Gumuz	Metekel	Wenbera
Amhara	North Shewa	Mojana Wedera		Amhara	North Shewa	Menze Mama Mider		Amhara	North Shewa	Ankober		Benishangul Gumuz	Metekel	Bulen
Amhara	North Shewa	Tarma Ber		Amhara	North Shewa	Mojana Wedera		Amhara	North Shewa	Asagert		Benishangul Gumuz	Kamashi	Sirba Abay
Benishangul Gumuz	Metekel	Wenbera		Amhara	North Shewa	Tarma Ber		Amhara	North Shewa	Basona Werana		DIre Dawa	DIre Dawa	Melka Jebdu
Benishangul Gumuz	Kamashi	Agalometi		Amhara	North Shewa	Ankober		Amhara	North Shewa	Berehet		Gambella	Nuwer	Akobo
Benishangul Gumuz	Kamashi	Kamashi		Amhara	North Shewa	Berehet		Amhara	North Shewa	Ensaro		Gambella	Nuwer	Jikawo
Benishangul Gumuz	Kamashi	Sirba Abay		Benishangul Gumuz	Metekel	Wenbera		Amhara	North Shewa	Menze Mama Mider		Gambella	Agnuwak	Jore
Benishangul Gumuz	Assosa	ASSOSA		Benishangul Gumuz	Kamashi	Agalometi		Amhara	North Shewa	Mojana Wedera		Gambella	Nuwer	Wantawo
Benishangul Gumuz	Assosa	Homosha		Benishangul Gumuz	Kamashi	Kamashi		Amhara	North Shewa	Tarma Ber		Oromiya	Ilu Aba Bora	Ale
Benishangul Gumuz	Assosa	Kurmuk		Benishangul Gumuz	Kamashi	Sirba Abay		Benishangul Gumuz	Kamashi	Agalometi		Oromiya	Ilu Aba Bora	Becho
Benishangul Gumuz	Assosa	Menge		Benishangul Gumuz	Assosa	ASSOSA		Benishangul Gumuz	Assosa	ASSOSA		Oromiya	Ilu Aba Bora	Halu
Benishangul Gumuz	Assosa	Sherkole		Benishangul Gumuz	Assosa	Homosha		Benishangul Gumuz	Assosa	Homosha		Oromiya	Ilu Aba Bora	Hurumu
DIre Dawa	DIre Dawa	Melka Jebdu		Benishangul Gumuz	Assosa	Kurmuk		Benishangul Gumuz	Kamashi	Kamashi		Oromiya	East Wellega	Limu
Gambella	Nuwer	Akobo		Benishangul Gumuz	Assosa	Menge		Benishangul Gumuz	Assosa	Kurmuk		Oromiya	Ilu Aba Bora	METU
Gambella	Nuwer	Jikawo		Benishangul Gumuz	Assosa	Sherkole		Benishangul Gumuz	Assosa	Menge		Oromiya	Horo Gudru Wellega	Abay Chomen
Gambella	Nuwer	Wantawo		Benishangul Gumuz	Assosa	Oda Bildagul		Benishangul Gumuz	Assosa	Sherkole		Oromiya	Borena	Dhas
Gambella	Mejenger	Mengesh		DIre Dawa	DIre Dawa	Melka Jebdu		Benishangul Gumuz	Metekel	Wenbera		Oromiya	Ilu Aba Bora	Didu
Gambella	Agnuwak	Abobo		Gambella	Nuwer	Akobo		Benishangul Gumuz	Kamashi	Yaso		Oromiya	West Hararge	Meiso
Gambella	Agnuwak	Goge		Gambella	Nuwer	Jikawo		Gambella	Agnuwak	Abobo		Oromiya	Borena	Meyo
Gambella	Agnuwak	Jore		Gambella	Nuwer	Wantawo		Gambella	Nuwer	Akobo		Oromiya	Borena	Teltele
Oromiya	West Wellega	Nejo		Gambella	Agnuwak	Abobo		Gambella	Nuwer	Jikawo		SNNP	South Omo	South Ari
Oromiya	Ilu Aba Bora	Ale		Gambella	Agnuwak	Jore		Gambella	Agnuwak	Jore		SNNP	Gamo Gofa	Ariba Minichi Zuriya
Oromiya	Ilu Aba Bora	Becho		Oromiya	Ilu Aba Bora	Ale		Gambella	Nuwer	Lare		SNNP	Gamo Gofa	KEMBA
Oromiya	Ilu Aba Bora	CHORA		Oromiya	Ilu Aba Bora	CHORA		Gambella	Nuwer	Wantawo		SNNP	SHEKA	Masha
Oromiya	Ilu Aba Bora	Didu		Oromiya	Ilu Aba Bora	Didu		Oromiya	Ilu Aba Bora	Ale		SNNP	South Omo	Bena Tsemay
Oromiya	Ilu Aba Bora	Doreni		Oromiya	Ilu Aba Bora	Hurumu		Oromiya	Ilu Aba Bora	Becho		SNNP	Gamo Gofa	DENIBU GOFA
Oromiya	Ilu Aba Bora	Hurumu		Oromiya	Ilu Aba Bora	Nono Sele		Oromiya	Ilu Aba Bora	CHORA		SNNP	South Omo	Hamer
Oromiya	Ilu Aba Bora	METU		Oromiya	West Wellega	Boji Dermeji		Oromiya	North Shewa	Debre Libanos		SNNP	Dawuro	Mareka
Oromiya	Ilu Aba Bora	Nono Sele		Oromiya	Ilu Aba Bora	Algesachi		Oromiya	Ilu Aba Bora	Diga		SNNP	Gamo Gofa	Melekoza
Oromiya	East Hararge	Kumbi		Oromiya	Ilu Aba Bora	Halu		Oromiya	Ilu Aba Bora	Doreni		SNNP	Kefa	Sayilem
Oromiya	Bale	Raitu		Oromiya	East Wellega	Limu		Oromiya	Ilu Aba Bora	Halu		SNNP	South Omo	Selamago
SNNP	South Omo	Bena Tsemay		Oromiya	Borena	Dhas		Oromiya	Ilu Aba Bora	Hurumu		SNNP	Segen Area People's	Amaro Special Wereda
SNNP	South Omo	Gnangatom		Oromiya	Borena	Meyo		Oromiya	East Wellega	Jimma Arjo		SNNP	Hadiya	Analemmo
SNNP	South Omo	Hamer		SNNP	South Omo	Bena Tsemay		Oromiya	East Hararge	Kumbi		SNNP	SHEKA	ANDERACHA
SNNP	South Omo	Mago National Park		SNNP	South Omo	Gnangatom		Oromiya	West Wellega	Lalo Asabi		SNNP	Kembata Timbaro	Anigacha
SNNP	South Omo	Selamago		SNNP	South Omo	Hamer		Oromiya	East Wellega	Limu		SNNP	Sidama	ARBEGONA
SNNP	South Omo	South Ari		SNNP	South Omo	Mago National Park		Oromiya	Ilu Aba Bora	METU		SNNP	Gamo Gofa	Ayida
SNNP	SHEKA	Masha		SNNP	South Omo	Selamago		Oromiya	Ilu Aba Bora	Yayu		SNNP	Basketo	Basketo
SNNP	Kefa	Gesha		SNNP	SHEKA	Masha		SNNP	South Omo	Bena Tsemay		SNNP	Kefa	Bita
SNNP	Kefa	Sayilem		SNNP	Kefa	Gesha		SNNP	Gamo Gofa	DENIBU GOFA		SNNP	Kefa	CHENA
SNNP	Gamo Gofa	Geze Gofa		SNNP	Kefa	Sayilem		SNNP	South Omo	Hamer		SNNP	Gamo Gofa	CHENCHA
SNNP	Gamo Gofa	Melekoza		SNNP	Gamo Gofa	Geze Gofa		SNNP	Dawuro	Mareka		SNNP	South Omo	Dasenech
SNNP	Gamo Gofa	Uba Debretsehay		SNNP	Gamo Gofa	Melekoza		SNNP	Gamo Gofa	Melekoza		SNNP	Kefa	Decha
SNNP	Dawuro	Loma		SNNP	Gamo Gofa	Uba Debretsehay		SNNP	Kefa	Sayilem		SNNP	Gamo Gofa	Deramalo
SNNP	Dawuro	Mareka		SNNP	Dawuro	Mareka		SNNP	South Omo	Selamago		SNNP	Segen Area People's	Derashe Special
Somali	Warder	Bokh		SNNP	South Omo	GELILA		Somali	Gode	Adadle		SNNP	Dawuro	Esira
Somali	Warder	Danot		SNNP	Segen Area People's	Derashe Special		Somali	Dagahbur	Aware		SNNP	Gurage	Ezha
Somali	Warder	Galadi		SNNP	Segen Area People's	Konso Special		Somali	Afder	Barey		SNNP	South Omo	GELILA
Somali	Warder	Warder		SNNP	Gamo Gofa	Ayida		Somali	Afder	Cherati		SNNP	Kefa	Gesha
Somali	Shinile	Aysha		SNNP	Gamo Gofa	DENIBU GOFA		Somali	Dagahbur	Dagah Mado		SNNP	Gurage	Geta
Somali	Liben	Dolo Odo		SNNP	Gamo Gofa	Kucha		Somali	Dagahbur	Dagahbur		SNNP	Kefa	Gewata
Somali	Liben	Filtu		SNNP	Bench Maji	MAJI		Somali	Gode	Danan		SNNP	Gamo Gofa	Geze Gofa
Somali	Liben	Hudat		Somali	Warder	Bokh		Somali	Warder	Danot		SNNP	South Omo	Gnangatom
Somali	Korahe	Debe Woin		Somali	Warder	Danot		Somali	Korahe	Debe Woin		SNNP	Gurage	Gumer
Somali	Korahe	Kabridahar		Somali	Warder	Galadi		Somali	Afder	Dolo Bay		SNNP	Wolayita	Humbo
Somali	Korahe	Shaygosh		Somali	Warder	Warder		Somali	Liben	Dolo Odo		SNNP	Wolayita	Kindo Koyisha
Somali	Korahe	Shilabo		Somali	Shinile	Aysha		Somali	Fik	Duhun		SNNP	Segen Area People's	Konso Special
Somali	Jijiga	Harshin		Somali	Liben	Dolo Odo		Somali	Gode	East Eme		SNNP	Gamo Gofa	Kucha
Somali	Gode	Adadle		Somali	Liben	Filtu		Somali	Afder	Elkere		SNNP	Hadiya	LEMMO
Somali	Gode	Danan		Somali	Liben	Hudat		Somali	Shinile	Erer		SNNP	Dawuro	Loma
Somali	Gode	East Eme		Somali	Korahe	Debe Woin		Somali	Gode	Ferfer		SNNP	South Omo	Mago National Park
Somali	Gode	Ferfer		Somali	Korahe	Kabridahar		Somali	Liben	Filtu		SNNP	Bench Maji	MAJI
Somali	Gode	Godey		Somali	Korahe	Shaygosh		Somali	Fik	Fiq		SNNP	South Omo	Male
Somali	Gode	Kalafo		Somali	Korahe	Shilabo		Somali	Warder	Galadi		SNNP	Bench Maji	Minit Shasha
Somali	Gode	Mustahil		Somali	Gode	Adadle		Somali	Fik	Garbo		SNNP	Siliti	MIRAB AZERNET BERBERE
Somali	Fik	Duhun		Somali	Gode	Danan		Somali	Dagahbur	Gashamo		SNNP	Hadiya	Misha
Somali	Fik	Fiq		Somali	Gode	East Eme		Somali	Gode	Godey		SNNP	Siliti	Misirak Azerenet Berbere
Somali	Fik	Garbo		Somali	Gode	Ferfer		Somali	Afder	Gorobakaks		SNNP	Hadiya	MISRAK BADAWOCHO
Somali	Fik	Hamero		Somali	Gode	Godey		Somali	Dagahbur	Gunagado		SNNP	Gamo Gofa	Uba Debretsehay
Somali	Fik	Legahida		Somali	Gode	Kalafo		Somali	Afder	Guradamo		SNNP	Siliti	Wilbareg
Somali	Fik	Sagag		Somali	Gode	Mustahil		Somali	Fik	Hamero		SNNP	SHEKA	YEKI
Somali	Fik	Salahad		Somali	Fik	Duhun		Somali	Afder	Hargele		SNNP	Gamo Gofa	Zala
Somali	Dagahbur	Aware		Somali	Fik	Fiq		Somali	Jijiga	Harshin		Somali	Gode	Adadle
Somali	Dagahbur	Dagah Mado		Somali	Fik	Garbo		Somali	Liben	Hudat		Somali	Dagahbur	Aware
Somali	Dagahbur	Dagahbur		Somali	Fik	Hamero		Somali	Korahe	Kabridahar		Somali	Afder	Barey
Somali	Dagahbur	Gashamo		Somali	Fik	Legahida		Somali	Gode	Kalafo		Somali	Afder	Cherati
Somali	Dagahbur	Gunagado		Somali	Fik	Sagag		Somali	Fik	Legahida		Somali	Dagahbur	Dagah Mado
Somali	Afder	Barey		Somali	Fik	Salahad		Somali	Liben	Moyale		Somali	Dagahbur	Dagahbur
Somali	Afder	Cherati		Somali	Dagahbur	Aware		Somali	Gode	Mustahil		Somali	Gode	Danan
Somali	Afder	Dolo Bay		Somali	Dagahbur	Dagah Mado		Somali	Afder	Qarsadula		Somali	Warder	Danot
Somali	Afder	Elkere		Somali	Dagahbur	Dagahbur		Somali	Fik	Sagag		Somali	Korahe	Debe Woin
Somali	Afder	Gorobakaks		Somali	Dagahbur	Gashamo		Somali	Fik	Salahad		Somali	Afder	Dolo Bay
Somali	Afder	Guradamo		Somali	Dagahbur	Gunagado		Somali	Korahe	Shaygosh		Somali	Liben	Dolo Odo
Somali	Afder	Hargele		Somali	Afder	Barey		Somali	Korahe	Shilabo		Somali	Fik	Duhun
Somali	Afder	West Eme		Somali	Afder	Cherati		Somali	Warder	Warder		Somali	Gode	East Eme
				Somali	Afder	Dolo Bay		Somali	Afder	West Eme		Somali	Afder	Elkere
				Somali	Afder	Elkere						Somali	Shinile	Erer
				Somali	Afder	Gorobakaks						Somali	Gode	Ferfer
				Somali	Afder	Guradamo						Somali	Liben	Filtu
				Somali	Afder	Hargele						Somali	Fik	Fiq
				Somali	Afder	West Eme						Somali	Warder	Galadi
				Somali	Shinile	Erer						Somali	Fik	Garbo
				Somali	Liben	Moyale						Somali	Dagahbur	Gashamo
												Somali	Gode	Godey
												Somali	Afder	Gorobakaks
												Somali	Dagahbur	Gunagado
												Somali	Afder	Guradamo
												Somali	Fik	Hamero
												Somali	Afder	Hargele
												Somali	Korahe	Kabridahar
												Somali	Gode	Kalafo
												Somali	Fik	Legahida
												Somali	Liben	Moyale
												Somali	Gode	Mustahil
												Somali	Fik	Sagag
												Somali	Fik	Salahad
												Somali	Korahe	Shaygosh
												Somali	Korahe	Shilabo
												Somali	Warder	Warder
												Somali	Afder	West Eme
												Somali	Shinile	Afdem
												Somali	Shinile	Aysha
												Somali	Warder	Bokh
												Somali	Shinile	Dembel
												Somali	Shinile	Meiso
												Somali	Shinile	Shinle
Total Tb cases_2018(Low_high)
