# Supplementary material for: Spatial Co-Clustering of Tuberculosis and HIV in Ethiopia
Source: Diseases. 2022 Nov 17;10(4):106. doi: 10.3390/diseases10040106 (PMC9680430; doi:10.3390/diseases10040106)
Supplement: Supplementary file 1 [file diseases-10-00106-s001.zip › Table S3.xlsx]

## Sheet: Sheet1
Table S3: Low-High and High-Low discordant clusters of tuberculosis for the study period (2015-2018)
(a) Low-High discordant clusters of TB cases(2015-2018)
2015				2016				2017				2018
Region	Zone	Districts (Clusters)		Region	Zone	Districts (Clusters)		Region	Zone	Districts (Clusters)		Region	Zone	Districts (Clusters)
Amhara	West Gojjam	Finote Selam Town		Amhara	West Gojjam	Dega Damot		Amhara	North Gondar	Gende Wuha		Amhara	West Gojjam	Adet Town
Amhara	West Gojjam	Gonji Kolela		Amhara	North Gondar	Gende Wuha		Amhara	North Gondar	Lay Armachew		Amhara	West Gojjam	Merawi Town
Amhara	West Gojjam	Merawi Town		Amhara	North Gondar	Lay Armachew		Amhara	West Gojjam	Merawi Town		Amhara	East Gojjam	Mota Town
Amhara	South Gonder	Misrak Este		Amhara	West Gojjam	Merawi Town		Amhara	East Gojjam	Mota Town		Amhara	South Gonder	Misrak Este
Amhara	North Gondar	Lay Armachew		Amhara	East Gojjam	Mota Town		Amhara	South Gonder	Misrak Este		Amhara	North Gondar	Aykel Town
DIre Dawa	DIre Dawa	Biyo Awale		DIre Dawa	DIre Dawa	Biyo Awale		Amhara	West Gojjam	Yilmana Densa		Amhara	North Wollo	Bugna
DIre Dawa	DIre Dawa	Melka Jebdu		DIre Dawa	DIre Dawa	Melka Jebdu		DIre Dawa	DIre Dawa	Biyo Awale		Amhara	North Gondar	Chlga
DIre Dawa	DIre Dawa	Wahil		Oromiya	Finfine Zuria	Akaki		DIre Dawa	DIre Dawa	Melka Jebdu		Amhara	West Gojjam	Finote Selam Town
Oromiya	Guji	Dima		Oromiya	Finfine Zuria	Bereh		Oromiya	Finfine Zuria	Akaki		Amhara	South Wolo	Legehida
Oromiya	Finfine Zuria	Akaki		Oromiya	East Hararge	Deder Town		Oromiya	Finfine Zuria	Bereh		Amhara	North Wollo	Mersa Town
Oromiya	Finfine Zuria	Bereh		Oromiya	Arsi	Dodota		Oromiya	East Hararge	Deder Town		Amhara	North Shewa	Mida Oromo
Oromiya	Finfine Zuria	Gelan		Oromiya	Finfine Zuria	Gelan		Oromiya	Finfine Zuria	Gelan		Amhara	South Gonder	Mirab Este
Oromiya	Finfine Zuria	Sulullta		Oromiya	East Hararge	Haromaya Town		Oromiya	Arsi	Enkelo Wabe		Amhara	Wag Himra	Sekota Town
Oromiya	East Hararge	Aweday Town		Oromiya	Arsi	Munesa		Oromiya	Guji	Hambela Wamena		Amhara	East Gojjam	Shebel Berenta
Oromiya	East Hararge	Deder Town		SNNP	Sidama	AWASA ZURIYA		Oromiya	East Hararge	QERSA		Oromiya	Finfine Zuria	Bereh
SNNP	Sidama	Aleta Wendo Town		SNNP	Sidama	Gorche		Oromiya	West Arsi	Siraro		Oromiya	Finfine Zuria	Sulullta
SNNP	Sidama	Hula		SNNP	Sidama	Malga		SNNP	Sidama	Gorche		Tigray	Western Tigray	Humera Town
SNNP	Gurage	Butajira Town						SNNP	Sidama	Malga		Tigray	South Tigray	Ambalage
SNNP	Alaba	Alaba						SNNP	Alaba	Alge Tec College		Tigray	South Tigray	Endamehone
								SNNP	Gurage	Mareqo		Tigray	South Tigray	Enderta
								Tigray	Western Tigray	Humera Town
(b) High-Low discordant clusters of TB cases (2015-2018)
2015				2016				2017				2018
Region	Zone	Districts (Clusters)		Region	Zone	Districts (Clusters)		Region	Zone	Districts (Clusters)		Region	Zone	Districts (Clusters)
Amhara	South Gonder	Este Town		Amhara	Oromiya	Artuma Fursi		Amhara	Oromiya	Artuma Fursi		Amhara	South Gonder	Este Town
Amhara	Oromiya	Artuma Fursi		Amhara	South Gonder	Este Town		Amhara	South Gonder	Este Town		SNNP	Kefa	Tulo
Amhara	Oromiya	Jile Timuga		Amhara	Oromiya	Jile Timuga		Amhara	West Gojjam	Adet Town		SNNP	Wolayita	BOLOSSA SORE
Amhara	North Gondar	Aykel Town		SNNP	South Omo	South Ari		Gambella	Agnuwak	Gambela zuriya		Somali	Jijiga	KebriBeyah
Oromiya	East Hararge	BABILE		Tigray	Eastern Tigray	Saesi Tsadamba		SNNP	South Omo	South Ari
Oromiya	Borena	MOYALE						SNNP	Gamo Gofa	Ariba Minichi Zuriya
Somali	Jijiga	Jijiga						SNNP	Gamo Gofa	KEMBA
Tigray	Eastern Tigray	Saesi Tsadamba						SNNP	SHEKA	Masha
								SNNP	Kefa	Tulo
								Tigray	Eastern Tigray	Saesi Tsadamba
Total Tb cases_2018(Low_high)
