# Supplementary material for: Spatial Co-Clustering of Tuberculosis and HIV in Ethiopia
Source: Diseases. 2022 Nov 17;10(4):106. doi: 10.3390/diseases10040106 (PMC9680430; doi:10.3390/diseases10040106)
Supplement: Supplementary file 1 [file diseases-10-00106-s001.zip › Table S4.xlsx]

## Sheet: Sheet1
Table S4: High-High and Low-Low clusters of HIV for the study period (2015-2018)
(a) High-High cluster_HIV cases (2015-2018)
2015				2016				2017				2018
Region	Zone	Districts (Clusters)		Region	Zone	Districts (Clusters)		Region	Zone	Districts (Clusters)		Region	Zone	Districts (Clusters)
Addis Abeba	Yeka	Yeka		Addis Abeba	Yeka	Yeka		Addis Abeba	Yeka	Yeka		Addis Abeba	Yeka	Yeka
Addis Abeba	Nefas Silk Lafto	Nefas Silk Lafto		Addis Abeba	Nefas Silk Lafto	Nefas Silk Lafto		Addis Abeba	Nefas Silk Lafto	Nefas Silk Lafto		Addis Abeba	Nefas Silk Lafto	Nefas Silk Lafto
Addis Abeba	LIDETA	LIDETA		Addis Abeba	LIDETA	LIDETA		Addis Abeba	LIDETA	LIDETA		Addis Abeba	LIDETA	LIDETA
Addis Abeba	Kolfe Keraniyo	Kolfe Keraniyo		Addis Abeba	Kolfe Keraniyo	Kolfe Keraniyo		Addis Abeba	Kolfe Keraniyo	Kolfe Keraniyo		Addis Abeba	Kolfe Keraniyo	Kolfe Keraniyo
Addis Abeba	Gulele	Gulele		Addis Abeba	Gulele	Gulele		Addis Abeba	Gulele	Gulele		Addis Abeba	Gulele	Gulele
Addis Abeba	Chirkos	Chirkos		Addis Abeba	Chirkos	Chirkos		Addis Abeba	Chirkos	Chirkos		Addis Abeba	Chirkos	Chirkos
Addis Abeba	Bole	Bole		Addis Abeba	Bole	Bole		Addis Abeba	Bole	Bole		Addis Abeba	Bole	Bole
Addis Abeba	Arada	Arada		Addis Abeba	Arada	Arada		Addis Abeba	Arada	Arada		Addis Abeba	Arada	Arada
Addis Abeba	Akaki Kaliti	Akaki Kaliti		Addis Abeba	Akaki Kaliti	Akaki Kaliti		Addis Abeba	Akaki Kaliti	Akaki Kaliti		Addis Abeba	Akaki Kaliti	Akaki Kaliti
Addis Abeba	Addis Ketema	Addis Ketema		Addis Abeba	Addis Ketema	Addis Ketema		Addis Abeba	Addis Ketema	Addis Ketema		Addis Abeba	Addis Ketema	Addis Ketema
Amhara	South Wolo	Kutaber		Amhara	South Wolo	Kombolcha Town		Amhara	South Wolo	Kombolcha Town		Amhara	South Wolo	Kutaber
Amhara	North Gondar	Lay Armachew		Amhara	South Wolo	Tehuledere		Amhara	South Wolo	Tehuledere		Amhara	South Wolo	Dese Zuriya
Amhara	South Wolo	Ambasel		Amhara	South Wolo	Ambasel		Amhara	South Wolo	Ambasel		Amhara	South Wolo	Kombolcha Town
Amhara	North Gondar	Dembia		Amhara	North Gondar	Dembia		Amhara	North Gondar	Dembia		Amhara	South Wolo	Tehuledere
Amhara	North Gondar	Gondar Zuriya		Amhara	North Gondar	Gondar Zuriya		Amhara	North Gondar	Gondar Zuriya		Amhara	South Wolo	Ambasel
Amhara	South Wolo	Werebabo		Amhara	South Wolo	Werebabo		Amhara	South Wolo	Dese Town		Amhara	North Gondar	Dembia
Amhara	North Wollo	Kobo		Amhara	Awi	Dengila		DIre Dawa	DIre Dawa	Legehare		Amhara	North Gondar	Gondar Zuriya
Amhara	North Wollo	Woldiya Town		Amhara	South Wolo	Dese Zuriya		Oromiya	East Shewa	Adama		Amhara	South Wolo	Dese Town
Amhara	South Gonder	Tach Gayint		Amhara	South Wolo	Dese Town		Oromiya	Finfine Zuria	Sulullta		Amhara	South Gonder	Adis Zemen Town
Amhara	North Wollo	Bugna		DIre Dawa	DIre Dawa	Legehare		Oromiya	Burayu S. Z.	Burayu		Amhara	South Wolo	LEGAMIBO
Amhara	North Wollo	Delanta Wereda		Oromiya	East Shewa	Adama						Amhara	South Wolo	Werebabo
Amhara	North Wollo	Wadla		Oromiya	Finfine Zuria	Sulullta						Amhara	Awi	Dengila
DIre Dawa	DIre Dawa	Legehare		Oromiya	Burayu S. Z.	Burayu						Amhara	North Wollo	Kobo
Oromiya	East Shewa	Adama										Amhara	North Wollo	Woldiya Town
Tigray	Western Tigray	Humera Town										Amhara	North Wollo	Guba Lafto
												Amhara	Oromiya	Bati
												Amhara	South Wolo	Kalu
												Amhara	South Wolo	Legehida
												Amhara	South Wolo	WOGIDI
												Amhara	North Wollo	Gidan
												Amhara	North Wollo	Kobo Town
												Amhara	North Gondar	Gende Wuha
												DIre Dawa	DIre Dawa	Legehare
												Oromiya	East Shewa	Adama
												Tigray	South Tigray	Ambalage
												Tigray	South Tigray	Alamata
(b) Low-Low clusters_HIV cases(2015-2018)
2015				2016				2017				2018
Region	Zone	Districts (Clusters)		Region	Zone	Districts (Clusters)		Region	Zone	Districts (Clusters)		Region	Zone	Districts (Clusters)
Afar	Zone 04	Teru		Afar	Zone 04	Teru		Afar	Zone 04	Teru		Afar	Zone 04	Teru
Afar	Zone 01	Dubti		Afar	Zone 01	Dubti		Afar	Zone 01	Dubti		Afar	Zone 01	Dubti
Afar	Zone 01	Elidar		Afar	Zone 01	Elidar		Afar	Zone 01	Elidar		Afar	Zone 01	Elidar
Afar	Zone 01	Kori		Afar	Zone 01	Kori		Afar	Zone 01	Kori		Afar	Zone 01	Kori
Afar	Zone 01	Mile		Afar	Zone 01	Mile		Afar	Zone 01	Mile		Afar	Zone 01	Mile
Afar	Zone 02	Afdera		Afar	Zone 02	Afdera		Afar	Zone 02	Afdera		Afar	Zone 02	Afdera
Afar	Zone 02	Erebti		Afar	Zone 02	Erebti		Afar	Zone 02	Erebti		Afar	Zone 02	Erebti
Afar	Zone 03	Amibara		Afar	Zone 03	Amibara		Afar	Zone 03	Amibara		Afar	Zone 01	Afambo
Afar	Zone 03	Bure Modayitu		Afar	Zone 03	Bure Modayitu		Afar	Zone 01	Afambo		Afar	Zone 01	Asayta
Benishangul Gumuz	Kamashi	Agalometi		Afar	Zone 01	Afambo		Afar	Zone 01	Asayta		Afar	Zone 03	Gewane
Benishangul Gumuz	Kamashi	Blo Jiganifado		Afar	Zone 01	Asayta		Afar	Zone 03	Gewane		Afar	Zone 02	Dalol
Benishangul Gumuz	Assosa	ASSOSA		Afar	Zone 03	Gewane		Afar	Zone 02	Dalol		Afar	Zone 02	Bedu
Benishangul Gumuz	Assosa	Kurmuk		Afar	Zone 02	Dalol		Afar	Zone 02	Bedu		Benishangul Gumuz	Kamashi	Agalometi
Benishangul Gumuz	Assosa	Menge		Benishangul Gumuz	Kamashi	Agalometi		Benishangul Gumuz	Kamashi	Agalometi		Benishangul Gumuz	Kamashi	Blo Jiganifado
Benishangul Gumuz	Assosa	Homosha		Benishangul Gumuz	Kamashi	Blo Jiganifado		Benishangul Gumuz	Kamashi	Blo Jiganifado		Benishangul Gumuz	Assosa	ASSOSA
DIre Dawa	DIre Dawa	Jeldessa		Benishangul Gumuz	Assosa	ASSOSA		Benishangul Gumuz	Assosa	ASSOSA		Benishangul Gumuz	Assosa	Kurmuk
DIre Dawa	DIre Dawa	Melka Jebdu		Benishangul Gumuz	Assosa	Kurmuk		Benishangul Gumuz	Assosa	Kurmuk		Benishangul Gumuz	Assosa	Menge
Gambella	Nuwer	Wantawo		Benishangul Gumuz	Assosa	Menge		Benishangul Gumuz	Assosa	Menge		Benishangul Gumuz	Kamashi	Kamashi
Gambella	Nuwer	Akobo		Benishangul Gumuz	Assosa	Homosha		Benishangul Gumuz	Assosa	Homosha		Benishangul Gumuz	Kamashi	Sirba Abay
Harari	Harer	Harer Ketema		Benishangul Gumuz	Kamashi	Kamashi		Benishangul Gumuz	Kamashi	Kamashi		Benishangul Gumuz	Assosa	Bambasi
Harari	Harer	Erer		Benishangul Gumuz	Kamashi	Sirba Abay		Benishangul Gumuz	Metekel	Wenbera		Benishangul Gumuz	Assosa	Oda Bildagul
Harari	Harer	Sofi		Benishangul Gumuz	Assosa	Bambasi		Benishangul Gumuz	Assosa	Sherkole		DIre Dawa	DIre Dawa	Jeldessa
Oromiya	East Hararge	Kombolicha		Benishangul Gumuz	Assosa	Oda Bildagul		DIre Dawa	DIre Dawa	Jeldessa		DIre Dawa	DIre Dawa	Melka Jebdu
Oromiya	East Hararge	Jarso		Benishangul Gumuz	Metekel	Wenbera		DIre Dawa	DIre Dawa	Melka Jebdu		Gambella	Nuwer	Wantawo
Oromiya	East Hararge	Gole Oda		Benishangul Gumuz	Assosa	Sherkole		Gambella	Nuwer	Wantawo		Gambella	Nuwer	Jikawo
Oromiya	East Hararge	Girawa		DIre Dawa	DIre Dawa	Jeldessa		Gambella	Nuwer	Akobo		Harari	Harer	Harer Ketema
Oromiya	Borena	Abaya		DIre Dawa	DIre Dawa	Melka Jebdu		Gambella	Nuwer	Jikawo		Harari	Harer	Dire Teyara
Oromiya	East Hararge	Melka Belo		Gambella	Nuwer	Wantawo		Gambella	Mejenger	Mengesh		Harari	Harer	Erer
Oromiya	West Wellega	Mene Sibu		Gambella	Nuwer	Akobo		Gambella	Agnuwak	Abobo		Harari	Harer	Sofi
Oromiya	West Hararge	Boke		Gambella	Nuwer	Jikawo		Gambella	Agnuwak	Jore		Oromiya	West Hararge	Tulo
Oromiya	West Hararge	Guba Qoricha		Gambella	Mejenger	Mengesh		Harari	Harer	Erer		Oromiya	East Hararge	Kombolicha
Oromiya	East Wellega	Jimma Arjo		Gambella	Agnuwak	Abobo		Oromiya	East Hararge	Kombolicha		Oromiya	East Hararge	Jarso
Oromiya	East Hararge	Fedis		Gambella	Agnuwak	Jore		Oromiya	East Hararge	Jarso		Oromiya	East Hararge	Gole Oda
Oromiya	Ilu Aba Bora	CHEWAQA		Gambella	Agnuwak	Dima		Oromiya	East Hararge	Gole Oda		Oromiya	West Wellega	Mene Sibu
Oromiya	East Hararge	BABILE		Gambella	Agnuwak	Goge		Oromiya	West Wellega	Mene Sibu		Oromiya	West Hararge	Boke
Oromiya	East Hararge	Midega Tole		Harari	Harer	Erer		Oromiya	West Hararge	Boke		Oromiya	West Hararge	Guba Qoricha
Oromiya	West Wellega	Nejo		Oromiya	East Hararge	Kombolicha		Oromiya	West Hararge	Guba Qoricha		Oromiya	East Hararge	Fedis
Oromiya	West Hararge	Meiso		Oromiya	East Hararge	Jarso		Oromiya	East Hararge	Fedis		Oromiya	Ilu Aba Bora	CHEWAQA
Oromiya	Ilu Aba Bora	BILONOPA		Oromiya	East Hararge	Gole Oda		Oromiya	Ilu Aba Bora	CHEWAQA		Oromiya	East Hararge	BABILE
Oromiya	Ilu Aba Bora	CHORA		Oromiya	Borena	Abaya		Oromiya	East Hararge	BABILE		Oromiya	East Hararge	Midega Tole
Oromiya	East Hararge	Meyu Muleke		Oromiya	West Wellega	Mene Sibu		Oromiya	East Hararge	Midega Tole		Oromiya	West Wellega	Nejo
Oromiya	Bale	Raitu		Oromiya	West Hararge	Boke		Oromiya	West Wellega	Nejo		Oromiya	West Hararge	Meiso
Oromiya	Borena	Gelana		Oromiya	West Hararge	Guba Qoricha		Oromiya	West Hararge	Meiso		Oromiya	Ilu Aba Bora	BILONOPA
Oromiya	Bale	LEGEHIDA		Oromiya	East Hararge	Fedis		Oromiya	Ilu Aba Bora	BILONOPA		Oromiya	Ilu Aba Bora	CHORA
Oromiya	West Hararge	CHIRO ZURIYA		Oromiya	Ilu Aba Bora	CHEWAQA		Oromiya	Ilu Aba Bora	CHORA		Oromiya	Bale	Raitu
Oromiya	East Hararge	Kumbi		Oromiya	East Hararge	BABILE		Oromiya	Bale	Raitu		Oromiya	West Hararge	Gemechis
Oromiya	West Hararge	QUNI		Oromiya	East Hararge	Midega Tole		Oromiya	West Hararge	QUNI		Oromiya	East Hararge	Gursum
Oromiya	Ilu Aba Bora	Nono Sele		Oromiya	West Wellega	Nejo		Oromiya	West Hararge	Gemechis		Oromiya	West Wellega	Haru
Oromiya	West Hararge	Doba		Oromiya	West Hararge	Meiso		Oromiya	East Hararge	Gursum		Oromiya	East Hararge	Chinakesen
Oromiya	East Hararge	Bedeno		Oromiya	Ilu Aba Bora	BILONOPA		Oromiya	West Wellega	Haru		Oromiya	Bale	Delo Mena
Oromiya	East Hararge	Deder		Oromiya	Ilu Aba Bora	CHORA		Oromiya	East Hararge	Chinakesen		Oromiya	West Wellega	Guliso
Oromiya	East Hararge	Goro Gutu		Oromiya	Bale	Raitu		Oromiya	Bale	Delo Mena		Oromiya	Ilu Aba Bora	Algesachi
Oromiya	Bale	Meda Welabu		Oromiya	Borena	Gelana		Oromiya	West Wellega	Guliso		Oromiya	Borena	MOYALE
Oromiya	West Arsi	Arsi Negele		Oromiya	Bale	LEGEHIDA		Oromiya	Ilu Aba Bora	Algesachi		Oromiya	Bale	Dawe Qachen
Oromiya	West Arsi	Kokosa		Oromiya	West Hararge	CHIRO ZURIYA		Oromiya	Borena	MOYALE		Oromiya	East Wellega	Jimma Arjo
Oromiya	Jimma	Limu Kosa		Oromiya	West Hararge	QUNI		Oromiya	Bale	Dawe Qachen		Oromiya	East Hararge	Meyu Muleke
Oromiya	East Wellega	Sibu Sire		Oromiya	East Hararge	Bedeno		Oromiya	Bale	BERBERE		Oromiya	Bale	GORO
Oromiya	East Wellega	Sasiga		Oromiya	Bale	SEWEYNA		Oromiya	West Wellega	Gimbi		Oromiya	Ilu Aba Bora	DEDESA
Oromiya	Bale	SEWEYNA		Oromiya	West Hararge	Gemechis		Oromiya	Ilu Aba Bora	Bure		Oromiya	Borena	Abaya
Oromiya	Bale	Goba Town		Oromiya	East Hararge	Gursum		Oromiya	Ilu Aba Bora	Meko		Oromiya	Borena	Gelana
Oromiya	Arsi	Amigna		Oromiya	West Wellega	Haru		Oromiya	Bale	Gora Damole		Oromiya	Bale	LEGEHIDA
SNNP	Sidama	Dale		Oromiya	East Hararge	Chinakesen		Oromiya	Bale	Sinana		Oromiya	West Hararge	CHIRO ZURIYA
SNNP	Wolayita	BOLOSSA SORE		Oromiya	Bale	Delo Mena		Oromiya	East Wellega	Jimma Arjo		Oromiya	West Wellega	QILTU KARA
SNNP	Gedeo	Wenago		Oromiya	West Wellega	Guliso		Oromiya	East Hararge	Meyu Muleke		Oromiya	West Wellega	Seyo Nole
SNNP	South Omo	South Ari		Oromiya	Ilu Aba Bora	Algesachi		Oromiya	Ilu Aba Bora	Nono Sele		Oromiya	East Hararge	Girawa
SNNP	Sidama	Boricha		Oromiya	Borena	MOYALE		Oromiya	Bale	GORO		Oromiya	East Hararge	Melka Belo
SNNP	Wolayita	Kindo Koyisha		Oromiya	Bale	Dawe Qachen		Oromiya	Ilu Aba Bora	DEDESA		Oromiya	East Hararge	Kumbi
SNNP	Sidama	ARBEGONA		Oromiya	West Wellega	QILTU KARA		Oromiya	Qeleme Wellega	Dale Wabera		Oromiya	Jimma	Omonada
SNNP	Wolayita	Damot Pulasa		Oromiya	West Wellega	Seyo Nole		Oromiya	Borena	Dhas		Oromiya	Jimma	Setema
SNNP	South Omo	Hamer		Oromiya	Bale	BERBERE		SNNP	Sidama	Dale		Oromiya	West Wellega	Kundala
SNNP	Sidama	Wensho		Oromiya	West Wellega	Gimbi		SNNP	South Omo	South Ari		Oromiya	Borena	Bule Hora
SNNP	Segen Area People's	Amaro Special Wereda		Oromiya	Ilu Aba Bora	Bure		SNNP	Sidama	Boricha		Oromiya	Ilu Aba Bora	Ale
SNNP	Kefa	CHENA		Oromiya	Ilu Aba Bora	Meko		SNNP	Wolayita	Kindo Koyisha		Oromiya	Ilu Aba Bora	Dabo Hana
SNNP	Dawuro	Mareka		Oromiya	Bale	Gora Damole		SNNP	Wolayita	Damot Pulasa		Oromiya	Ilu Aba Bora	Diga
SNNP	Kefa	Gesha		Oromiya	Bale	Sinana		SNNP	South Omo	Hamer		Oromiya	Ilu Aba Bora	Doreni
SNNP	Hadiya	LEMMO		Oromiya	West Hararge	Daro lebu		SNNP	Sidama	Wensho		Oromiya	Ilu Aba Bora	Hurumu
SNNP	Hadiya	Soro		Oromiya	West Hararge	Habro		SNNP	Kefa	CHENA		Oromiya	Ilu Aba Bora	Yayu
SNNP	Wolayita	Damot Woyide		Oromiya	West Wellega	Boji Dermeji		SNNP	Dawuro	Mareka		Oromiya	East Wellega	Leqa Dulecha
SNNP	South Omo	Selamago		Oromiya	Jimma	Limu Seka		SNNP	Sidama	Chuko		SNNP	Sidama	Dale
SNNP	Sidama	Bursa		Oromiya	West Wellega	NOLE KABA		SNNP	Kembata Timbaro	Kacha Bira		SNNP	South Omo	South Ari
SNNP	Konta	Konta Special		Oromiya	Qeleme Wellega	Anfilo		SNNP	Sidama	BENSA		SNNP	Sidama	Boricha
SNNP	Hadiya	MISRAK BADAWOCHO		Oromiya	East Hararge	Meta		SNNP	Wolayita	DAMOT GALE		SNNP	Wolayita	Kindo Koyisha
SNNP	Gamo Gofa	Kucha		SNNP	Sidama	Dale		SNNP	Sidama	Hula		SNNP	Wolayita	Damot Pulasa
SNNP	Gamo Gofa	Melekoza		SNNP	Wolayita	BOLOSSA SORE		SNNP	Bench Maji	Sheko		SNNP	South Omo	Hamer
SNNP	Dawuro	Gena Bosa		SNNP	Gedeo	Wenago		SNNP	Segen Area People's	Burji Special		SNNP	Sidama	Wensho
SNNP	Dawuro	Loma		SNNP	South Omo	South Ari		SNNP	Bench Maji	BERO		SNNP	Kefa	CHENA
SNNP	Bench Maji	Minit Shasha		SNNP	Sidama	Boricha		SNNP	Sidama	ARBEGONA		SNNP	Dawuro	Mareka
SNNP	Segen Area People's	Derashe Special		SNNP	Wolayita	Kindo Koyisha		SNNP	Segen Area People's	Amaro Special Wereda		SNNP	Sidama	Chuko
SNNP	Kefa	Decha		SNNP	Wolayita	Damot Pulasa		SNNP	Kefa	Gesha		SNNP	Kembata Timbaro	Kacha Bira
SNNP	Gamo Gofa	Ayida		SNNP	South Omo	Hamer		SNNP	Sidama	ARORESA		SNNP	Sidama	BENSA
SNNP	Gamo Gofa	Uba Debretsehay		SNNP	Sidama	Wensho		Somali	Jijiga	Gursum		SNNP	Wolayita	DAMOT GALE
SNNP	Bench Maji	MAJI		SNNP	Kefa	CHENA		Somali	Jijiga	KebriBeyah		SNNP	Sidama	Hula
SNNP	Hadiya	Gombora		SNNP	Dawuro	Mareka		Somali	Warder	Danot		SNNP	Bench Maji	Sheko
SNNP	Gedeo	Yirgachefe		SNNP	Hadiya	LEMMO		Somali	Warder	Galadi		SNNP	Sidama	ARBEGONA
SNNP	Gamo Gofa	Ariba Minichi Zuriya		SNNP	Wolayita	Damot Woyide		Somali	Warder	Warder		SNNP	Segen Area People's	Amaro Special Wereda
SNNP	Wolayita	Damot Sore		SNNP	South Omo	Selamago		Somali	Shinile	Aysha		SNNP	Kefa	Gesha
SNNP	South Omo	GELILA		SNNP	Sidama	Bursa		Somali	Shinile	Dembel		SNNP	Wolayita	BOLOSSA SORE
SNNP	Gamo Gofa	DENIBU GOFA		SNNP	Hadiya	MISRAK BADAWOCHO		Somali	Shinile	Erer		SNNP	Gedeo	Wenago
SNNP	Gamo Gofa	Geze Gofa		SNNP	Gamo Gofa	Kucha		Somali	Liben	Dolo Odo		SNNP	Hadiya	LEMMO
SNNP	Gamo Gofa	Deramalo		SNNP	Dawuro	Gena Bosa		Somali	Liben	Filtu		SNNP	Wolayita	Damot Woyide
SNNP	Gamo Gofa	Zala		SNNP	Dawuro	Loma		Somali	Korahe	Debe Woin		SNNP	South Omo	Selamago
SNNP	Dawuro	Esira		SNNP	Bench Maji	Minit Shasha		Somali	Korahe	Kabridahar		SNNP	Sidama	Bursa
SNNP	Basketo	Basketo		SNNP	Kefa	Decha		Somali	Korahe	Shaygosh		SNNP	Hadiya	MISRAK BADAWOCHO
Somali	Jijiga	Gursum		SNNP	Bench Maji	MAJI		Somali	Korahe	Shilabo		SNNP	Gamo Gofa	Kucha
Somali	Jijiga	KebriBeyah		SNNP	Wolayita	Damot Sore		Somali	Jijiga	Awbare		SNNP	Dawuro	Gena Bosa
Somali	Warder	Danot		SNNP	Sidama	Chuko		Somali	Gode	Adadle		SNNP	Dawuro	Loma
Somali	Warder	Galadi		SNNP	Gedeo	Gedeb		Somali	Gode	Danan		SNNP	Bench Maji	Minit Shasha
Somali	Warder	Warder		SNNP	Kembata Timbaro	Kacha Bira		Somali	Gode	East Eme		SNNP	Kefa	Decha
Somali	Shinile	Aysha		SNNP	Sidama	BENSA		Somali	Gode	Godey		SNNP	Gedeo	Gedeb
Somali	Shinile	Dembel		SNNP	Wolayita	DAMOT GALE		Somali	Gode	Kalafo		SNNP	Sidama	Dara
Somali	Shinile	Erer		SNNP	Sidama	Hula		Somali	Gode	Mustahil		SNNP	Wolayita	Deguna Fanigo
Somali	Liben	Dolo Odo		SNNP	Bench Maji	Sheko		Somali	Fik	Duhun		SNNP	Kembata Timbaro	Tibaro
Somali	Liben	Filtu		SNNP	Sidama	Dara		Somali	Fik	Fiq		SNNP	South Omo	Bena Tsemay
Somali	Korahe	Debe Woin		SNNP	Wolayita	Deguna Fanigo		Somali	Fik	Garbo		SNNP	Kembata Timbaro	Anigacha
Somali	Korahe	Kabridahar		SNNP	Kembata Timbaro	Tibaro		Somali	Fik	Sagag		SNNP	Gamo Gofa	KEMBA
Somali	Korahe	Shaygosh		SNNP	South Omo	Bena Tsemay		Somali	Fik	Salahad		SNNP	Hadiya	Soro
Somali	Korahe	Shilabo		SNNP	Kembata Timbaro	Anigacha		Somali	Dagahbur	Aware		SNNP	Konta	Konta Special
Somali	Jijiga	Awbare		SNNP	Gamo Gofa	KEMBA		Somali	Dagahbur	Dagah Mado		SNNP	Gamo Gofa	Melekoza
Somali	Gode	Adadle		SNNP	Segen Area People's	Burji Special		Somali	Dagahbur	Dagahbur		SNNP	Segen Area People's	Derashe Special
Somali	Gode	Danan		SNNP	Bench Maji	BERO		Somali	Dagahbur	Gashamo		SNNP	Gamo Gofa	Ayida
Somali	Gode	East Eme		SNNP	Bench Maji	Guraferda		Somali	Dagahbur	Gunagado		SNNP	Gamo Gofa	Uba Debretsehay
Somali	Gode	Godey		SNNP	Sidama	Bona Zuriya		Somali	Afder	Barey		SNNP	Wolayita	Humbo
Somali	Gode	Kalafo		Somali	Jijiga	Gursum		Somali	Afder	Cherati		SNNP	South Omo	Gnangatom
Somali	Gode	Mustahil		Somali	Jijiga	KebriBeyah		Somali	Afder	Dolo Bay		SNNP	Siliti	MIRAB AZERNET BERBERE
Somali	Fik	Duhun		Somali	Warder	Danot		Somali	Afder	Elkere		SNNP	Siliti	Wilbareg
Somali	Fik	Fiq		Somali	Warder	Galadi		Somali	Afder	Gorobakaks		SNNP	Sidama	Aleta Wondo
Somali	Fik	Garbo		Somali	Warder	Warder		Somali	Afder	Guradamo		SNNP	SHEKA	ANDERACHA
Somali	Fik	Legahida		Somali	Shinile	Aysha		Somali	Afder	Hargele		SNNP	SHEKA	YEKI
Somali	Fik	Sagag		Somali	Shinile	Dembel		Somali	Afder	West Eme		SNNP	Kembata Timbaro	Kedida Gamela
Somali	Fik	Salahad		Somali	Shinile	Erer		Somali	Afder	Qarsadula		SNNP	Kefa	Sayilem
Somali	Dagahbur	Aware		Somali	Liben	Dolo Odo		Somali	Jijiga	Jijiga		SNNP	Hadiya	Shashago
Somali	Dagahbur	Dagah Mado		Somali	Liben	Filtu		Somali	Jijiga	Harshin		SNNP	Gedeo	Bule
Somali	Dagahbur	Dagahbur		Somali	Korahe	Debe Woin		Somali	Jijiga	Babile		SNNP	Gedeo	Dila Town
Somali	Dagahbur	Gashamo		Somali	Korahe	Kabridahar		Somali	Gode	Ferfer		Somali	Fik	Legahida
Somali	Dagahbur	Gunagado		Somali	Korahe	Shaygosh		Somali	Liben	Moyale		Somali	Jijiga	Gursum
Somali	Afder	Barey		Somali	Korahe	Shilabo		Somali	Warder	Bokh		Somali	Jijiga	KebriBeyah
Somali	Afder	Cherati		Somali	Jijiga	Awbare						Somali	Warder	Danot
Somali	Afder	Dolo Bay		Somali	Gode	Adadle						Somali	Warder	Galadi
Somali	Afder	Elkere		Somali	Gode	Danan						Somali	Warder	Warder
Somali	Afder	Gorobakaks		Somali	Gode	East Eme						Somali	Shinile	Aysha
Somali	Afder	Guradamo		Somali	Gode	Godey						Somali	Shinile	Dembel
Somali	Afder	Hargele		Somali	Gode	Kalafo						Somali	Shinile	Erer
Somali	Afder	West Eme		Somali	Gode	Mustahil						Somali	Liben	Dolo Odo
Somali	Fik	Hamero		Somali	Fik	Duhun						Somali	Liben	Filtu
Somali	Fik	Mayamaluk		Somali	Fik	Fiq						Somali	Korahe	Debe Woin
Somali	Afder	Qarsadula		Somali	Fik	Garbo						Somali	Korahe	Kabridahar
Somali	Shinile	Afdem		Somali	Fik	Legahida						Somali	Korahe	Shaygosh
				Somali	Fik	Sagag						Somali	Korahe	Shilabo
				Somali	Fik	Salahad						Somali	Jijiga	Awbare
				Somali	Dagahbur	Aware						Somali	Gode	Adadle
				Somali	Dagahbur	Dagah Mado						Somali	Gode	Danan
				Somali	Dagahbur	Dagahbur						Somali	Gode	East Eme
				Somali	Dagahbur	Gashamo						Somali	Gode	Godey
				Somali	Dagahbur	Gunagado						Somali	Gode	Kalafo
				Somali	Afder	Barey						Somali	Gode	Mustahil
				Somali	Afder	Cherati						Somali	Fik	Duhun
				Somali	Afder	Dolo Bay						Somali	Fik	Fiq
				Somali	Afder	Elkere						Somali	Fik	Garbo
				Somali	Afder	Gorobakaks						Somali	Fik	Sagag
				Somali	Afder	Guradamo						Somali	Fik	Salahad
				Somali	Afder	Hargele						Somali	Dagahbur	Aware
				Somali	Afder	West Eme						Somali	Dagahbur	Dagah Mado
				Somali	Fik	Mayamaluk						Somali	Dagahbur	Dagahbur
				Somali	Afder	Qarsadula						Somali	Dagahbur	Gashamo
				Somali	Shinile	Afdem						Somali	Dagahbur	Gunagado
				Somali	Jijiga	Jijiga						Somali	Afder	Barey
				Somali	Jijiga	Harshin						Somali	Afder	Cherati
				Somali	Jijiga	Babile						Somali	Afder	Dolo Bay
				Somali	Gode	Ferfer						Somali	Afder	Elkere
												Somali	Afder	Gorobakaks
												Somali	Afder	Guradamo
												Somali	Afder	Hargele
												Somali	Afder	West Eme
												Somali	Jijiga	Jijiga
												Somali	Jijiga	Harshin
												Somali	Jijiga	Babile
												Somali	Liben	Moyale
												Somali	Fik	Mayamaluk
												Somali	Fik	Hamero
