# Supplementary material for: Spatial Co-Clustering of Tuberculosis and HIV in Ethiopia
Source: Diseases. 2022 Nov 17;10(4):106. doi: 10.3390/diseases10040106 (PMC9680430; doi:10.3390/diseases10040106)
Supplement: Supplementary file 1 [file diseases-10-00106-s001.zip › Table S5.xlsx]

## Sheet: Sheet1
Table S5: Low-High and High-Low discordant clusters of HIV for the study period (2015-2018)
(a) Low-High discordant clusters_HIV cases(2015-2018)
2015				2016				2017				2018
Region	Zone	Districts (Clusters)		Region	Zone	Districts (Clusters)		Region	Zone	Districts (Clusters)		Region	Zone	Districts (Clusters)
Afar	Zone 01	Chefera		Amhara	North Wollo	Mersa Town		Amhara	North Wollo	Mersa Town		Afar	Zone 04	Ewa
Amhara	North Wollo	Mersa Town		Amhara	East Gojjam	BICHENA TOWN		Amhara	West Gojjam	Bahir Dar Zuriya		Amhara	East Gojjam	BICHENA TOWN
Amhara	East Gojjam	BICHENA TOWN		Amhara	West Gojjam	Bahir Dar Zuriya		Amhara	South Wolo	Kutaber		Amhara	North Wollo	Mersa Town
Amhara	West Gojjam	Bahir Dar Zuriya		Amhara	South Gonder	Adis Zemen Town		Amhara	North Gondar	Lay Armachew		Amhara	West Gojjam	Bahir Dar Zuriya
Amhara	South Wolo	Kombolcha Town		Amhara	South Wolo	LEGAMIBO		Amhara	South Wolo	Dese Zuriya		Amhara	North Gondar	Lay Armachew
Amhara	South Wolo	Tehuledere		Amhara	West Gojjam	Adet Town		Amhara	South Wolo	Hayk Town		Amhara	South Wolo	Hayk Town
Amhara	South Gonder	Adis Zemen Town		Amhara	South Wolo	Kutaber		Amhara	South Wolo	Mekane Selam Town		Amhara	South Wolo	Mekane Selam Town
Amhara	South Wolo	LEGAMIBO		Amhara	North Gondar	Lay Armachew		Harari	Harer	Dire Teyara		Amhara	North Gondar	Chlga
Amhara	West Gojjam	Adet Town		DIre Dawa	DIre Dawa	Melka Jebdu		Oromiya	Finfine Zuria	Bereh		Oromiya	Finfine Zuria	Bereh
Amhara	South Gonder	Fogera		Oromiya	Finfine Zuria	Bereh		Oromiya	Finfine Zuria	Gelan		Oromiya	Finfine Zuria	Gelan
Oromiya	Finfine Zuria	Bereh		Oromiya	Finfine Zuria	Gelan		Oromiya	Finfine Zuria	Sebeta Hawas		Oromiya	Finfine Zuria	Sebeta Hawas
Oromiya	Jimma	Kerisa		Oromiya	Finfine Zuria	Sebeta Hawas		Oromiya	Finfine Zuria	Akaki		Oromiya	Finfine Zuria	Sulullta
Tigray	South Tigray	Enderta		Oromiya	Finfine Zuria	Akaki		Oromiya	West Arsi	Shashemene		Tigray	South Tigray	Enderta
Tigray	South Tigray	Ofla		Oromiya	West Arsi	Shashemene						Tigray	South Tigray	Endamehone
(b) High-Low discordant clusters_HIV cases(2015-2018)
2015				2016				2017				2018
Region	Zone	Districts (Clusters)		Region	Zone	Districts (Clusters)		Region	Zone	Districts (Clusters)		Region	Zone	Districts (Clusters)
Amhara	South Gonder	Este Town		Amhara	South Gonder	Este Town		Amhara	South Gonder	Este Town		Amhara	South Gonder	Este Town
Amhara	North Gondar	Aykel Town		Amhara	Awi	Chagini Town		Amhara	East Gojjam	BICHENA TOWN		Oromiya	Ilu Aba Bora	Bedele Town
Amhara	East Gojjam	Dejen Town		Harari	Harer	Harer Ketema		Amhara	West Gojjam	Adet Town
				Harari	Harer	Harer Ketema		Harari	Harer	Harer Ketema
				Oromiya	Ilu Aba Bora	Bedele Town		Harari	Harer	Harer Ketema
				Oromiya	Guji	Odo Shakiso		Oromiya	Ilu Aba Bora	Bedele Town
								Oromiya	West Hararge	Tulo
								Oromiya	West Arsi	Shashemene Town
								Somali	Fik	Legahida
