# Supplementary material for: Spatial Co-Clustering of Tuberculosis and HIV in Ethiopia
Source: Diseases. 2022 Nov 17;10(4):106. doi: 10.3390/diseases10040106 (PMC9680430; doi:10.3390/diseases10040106)
Supplement: Supplementary file 1 [file diseases-10-00106-s001.zip › Table S6.xlsx]

## Sheet: Sheet1
Table S6: High-High and Low-Low TB/HIV co-clusters for the study period (2015-2018)
(a) High-High cluster_TB/HIV (2015-2018)
2015				2016
Region	Zone	Districts (Clusters)		Region	Zone	Districts (Clusters)
Addis Abeba	Addis Ketema	Addis Ketema		Addis Abeba	Yeka	Yeka
Addis Abeba	Akaki Kaliti	Akaki Kaliti		Addis Abeba	Nefas Silk Lafto	Nefas Silk Lafto
Addis Abeba	Arada	Arada		Addis Abeba	LIDETA	LIDETA
Addis Abeba	Bole	Bole		Addis Abeba	Kolfe Keraniyo	Kolfe Keraniyo
Addis Abeba	Chirkos	Chirkos		Addis Abeba	Gulele	Gulele
Addis Abeba	Gulele	Gulele		Addis Abeba	Chirkos	Chirkos
Addis Abeba	Kolfe Keraniyo	Kolfe Keraniyo		Addis Abeba	Bole	Bole
Addis Abeba	LIDETA	LIDETA		Addis Abeba	Arada	Arada
Addis Abeba	Nefas Silk Lafto	Nefas Silk Lafto		Addis Abeba	Akaki Kaliti	Akaki Kaliti
Addis Abeba	Yeka	Yeka		Addis Abeba	Addis Ketema	Addis Ketema
Amhara	East Gojjam	Enarj Enawuga		Amhara	South Wolo	Ambasel
Amhara	North Gondar	Dembia		Amhara	South Wolo	Dese Zuriya
Amhara	North Gondar	Gondar Zuriya		Amhara	West Gojjam	Bahir Dar Zuriya
Amhara	North Wollo	Guba Lafto		Amhara	South Wolo	Kombolcha Town
Amhara	North Wollo	Kobo		Amhara	South Wolo	Tehuledere
Amhara	North Wollo	Woldiya Town		Amhara	South Gonder	Adis Zemen Town
Amhara	South Gonder	Adis Zemen Town		Amhara	North Wollo	Guba Lafto
Amhara	South Wolo	Kombolcha Town		Amhara	North Gondar	Dembia
Amhara	South Wolo	Tehuledere		Amhara	North Gondar	Gondar Zuriya
Amhara	West Gojjam	Bahir Dar Zuriya		DIre Dawa	DIre Dawa	Legehare
Oromiya	East Shewa	Adama		Oromiya	Finfine Zuria	Sulullta
Oromiya	Jimma	Mana		Oromiya	West Arsi	Shashemene
				Oromiya	Finfine Zuria	Sebeta Hawas
				Oromiya	East Shewa	Adama
				Oromiya	Burayu S. Z.	Burayu
(a) High-High cluster_TB/HIV(2015-2018)
2017				2018
Region	Zone	Districts (Clusters)		Region	Zone	Districts (Clusters)
Addis Abeba	Yeka	Yeka		Addis Abeba	Yeka	Yeka
Addis Abeba	Nefas Silk Lafto	Nefas Silk Lafto		Addis Abeba	Nefas Silk Lafto	Nefas Silk Lafto
Addis Abeba	LIDETA	LIDETA		Addis Abeba	LIDETA	LIDETA
Addis Abeba	Kolfe Keraniyo	Kolfe Keraniyo		Addis Abeba	Kolfe Keraniyo	Kolfe Keraniyo
Addis Abeba	Gulele	Gulele		Addis Abeba	Gulele	Gulele
Addis Abeba	Chirkos	Chirkos		Addis Abeba	Chirkos	Chirkos
Addis Abeba	Bole	Bole		Addis Abeba	Bole	Bole
Addis Abeba	Arada	Arada		Addis Abeba	Arada	Arada
Addis Abeba	Akaki Kaliti	Akaki Kaliti		Addis Abeba	Akaki Kaliti	Akaki Kaliti
Addis Abeba	Addis Ketema	Addis Ketema		Addis Abeba	Addis Ketema	Addis Ketema
Amhara	South Wolo	Dese Zuriya		Amhara	South Wolo	Kutaber
Amhara	West Gojjam	Bahir Dar Zuriya		Amhara	North Gondar	Lay Armachew
Amhara	South Wolo	Kombolcha Town		Amhara	South Wolo	Ambasel
Amhara	South Wolo	Tehuledere		Amhara	South Wolo	Dese Zuriya
Amhara	North Gondar	Dembia		Amhara	West Gojjam	Bahir Dar Zuriya
Amhara	North Gondar	Gondar Zuriya		Amhara	South Wolo	Kombolcha Town
Amhara	South Wolo	Dese Town		Amhara	South Wolo	Tehuledere
DIre Dawa	DIre Dawa	Legehare		Amhara	North Gondar	Dembia
Oromiya	Finfine Zuria	Sulullta		Amhara	North Gondar	Gondar Zuriya
Oromiya	West Arsi	Shashemene		Amhara	South Wolo	Dese Town
Oromiya	Finfine Zuria	Sebeta Hawas		Amhara	South Gonder	Adis Zemen Town
Oromiya	East Shewa	Adama		Amhara	North Wollo	Guba Lafto
Oromiya	Burayu S. Z.	Burayu		Amhara	South Wolo	Werebabo
				Amhara	Oromiya	Bati
				Amhara	South Wolo	Kalu
				Amhara	South Wolo	LEGAMIBO
				Amhara	South Wolo	Legehida
				Amhara	South Wolo	WOGIDI
				Amhara	North Wollo	Kobo
				Amhara	North Wollo	Woldiya Town
				Amhara	North Wollo	Gidan
				Amhara	North Wollo	Kobo Town
				Amhara	North Gondar	Gende Wuha
				DIre Dawa	DIre Dawa	Legehare
				Oromiya	Finfine Zuria	Sebeta Hawas
				Oromiya	East Shewa	Adama
				Tigray	South Tigray	Alamata
