# Supplementary material for: Spatial Co-Clustering of Tuberculosis and HIV in Ethiopia
Source: Diseases. 2022 Nov 17;10(4):106. doi: 10.3390/diseases10040106 (PMC9680430; doi:10.3390/diseases10040106)
Supplement: Supplementary file 1 [file diseases-10-00106-s001.zip › Table S7.xlsx]

## Sheet: Sheet1
Table S7: Low-High and High-Low discordant co-clusters of TB/HIV for the study period (2015-2018)
(a) Low-High discordant clusters_TB/HIV(2015-2018)
2015				2016				2017				2018
Region	Zone	Districts (Clusters)		Region	Zone	Districts (Clusters)		Region	Zone	Districts (Clusters)		Region	Zone	Districts (Clusters)
Amhara	West Gojjam	Adet Town		Amhara	South Wolo	Kutaber		Amhara	South Wolo	Kutaber		Afar	Zone 04	Ewa
Amhara	South Wolo	Ambasel		Amhara	North Wollo	Mersa Town		Amhara	North Wollo	Mersa Town		Amhara	North Wollo	Mersa Town
Amhara	South Wolo	Dese Zuriya		Amhara	North Gondar	Lay Armachew		Amhara	North Gondar	Lay Armachew		Amhara	South Wolo	Hayk Town
Amhara	South Wolo	Kutaber		Amhara	East Gojjam	BICHENA TOWN		Amhara	South Wolo	Ambasel		Amhara	South Wolo	Mekane Selam Town
Amhara	South Wolo	Werebabo		Oromiya	Finfine Zuria	Bereh		Amhara	South Wolo	Hayk Town		Amhara	East Gojjam	BICHENA TOWN
Amhara	Oromiya	Bati		Oromiya	Finfine Zuria	Akaki		Amhara	South Wolo	Mekane Selam Town		Amhara	North Gondar	Chlga
Amhara	North Wollo	Mersa Town		Oromiya	Finfine Zuria	Gelan		Harari	Harer	Dire Teyara		Amhara	Awi	Dengila
Amhara	North Gondar	Lay Armachew						Oromiya	Finfine Zuria	Bereh		Oromiya	Finfine Zuria	Bereh
Oromiya	Finfine Zuria	Bereh						Oromiya	Finfine Zuria	Akaki		Oromiya	Finfine Zuria	Gelan
Oromiya	Finfine Zuria	Sulullta						Oromiya	Finfine Zuria	Gelan		Oromiya	Finfine Zuria	Sulullta
Amhara	East Gojjam	BICHENA TOWN										Tigray	South Tigray	Ambalage
Amhara	East Gojjam	Dejen										Tigray	South Tigray	Endamehone
												Tigray	South Tigray	Enderta
(b) High-Low discordant clusters_TB/HIV(2015-2018)
2015				2016				2017				2018
Region	Zone	Districts (Clusters)		Region	Zone	Districts (Clusters)		Region	Zone	Districts (Clusters)		Region	Zone	Districts (Clusters)
Amhara	South Gonder	Este Town		Amhara	South Gonder	Este Town		Amhara	South Gonder	Este Town		Amhara	South Gonder	Este Town
Amhara	North Gondar	Aykel Town		Gambella	Agnuwak	Dima		Amhara	West Gojjam	Adet Town		Oromiya	West Hararge	Tulo
Harari	Harer	Harer Ketema		Harari	Harer	Harer Ketema		Harari	Harer	Harer Ketema		Oromiya	East Hararge	Kombolicha
Harari	Harer	Harer Ketema		Harari	Harer	Harer Ketema		Harari	Harer	Harer Ketema		Oromiya	East Hararge	Jarso
Oromiya	West Wellega	Mene Sibu		Oromiya	West Wellega	Mene Sibu		Oromiya	West Wellega	Mene Sibu		Oromiya	West Hararge	Gemechis
Oromiya	West Hararge	Boke		Oromiya	West Hararge	Boke		Oromiya	West Hararge	Tulo		Oromiya	East Hararge	Gursum
Oromiya	West Hararge	Doba		Oromiya	West Hararge	Guba Qoricha		Oromiya	East Hararge	Kombolicha		Oromiya	East Hararge	Gole Oda
Oromiya	West Hararge	Guba Qoricha		Oromiya	West Hararge	Tulo		Oromiya	West Wellega	Haru		Oromiya	Bale	GORO
Oromiya	West Hararge	Mesela		Oromiya	East Wellega	Jimma Arjo		Oromiya	Bale	BERBERE		Oromiya	East Hararge	Girawa
Oromiya	West Hararge	Tulo		Oromiya	East Hararge	Chinakesen		Oromiya	East Hararge	Jarso		Oromiya	Borena	Abaya
Oromiya	Jimma	Dedo		Oromiya	East Hararge	Fedis		Oromiya	West Hararge	Gemechis		Oromiya	Jimma	Omonada
Oromiya	Jimma	Omonada		Oromiya	East Hararge	Girawa		Oromiya	West Arsi	Shashemene Town		Oromiya	East Hararge	Haromaya Town
Oromiya	Ilu Aba Bora	CHEWAQA		Oromiya	East Hararge	Kombolicha		Oromiya	Qeleme Wellega	Dale Wabera		Oromiya	East Hararge	Melka Belo
Oromiya	East Wellega	Jimma Arjo		Oromiya	Borena	Abaya		Oromiya	East Hararge	Aweday Town		Oromiya	Jimma	Setema
Oromiya	East Hararge	BABILE		Oromiya	West Wellega	Haru		SNNP	Sidama	Dale		SNNP	Sidama	Dale
Oromiya	East Hararge	Bedeno		Oromiya	West Wellega	Kundala		SNNP	Kembata Timbaro	Kacha Bira		SNNP	Sidama	Chuko
Oromiya	East Hararge	Chinakesen		Oromiya	West Hararge	Daro lebu		SNNP	South Omo	South Ari		SNNP	Gedeo	Gedeb
Oromiya	East Hararge	Deder		Oromiya	West Hararge	Habro		SNNP	Sidama	Boricha		SNNP	Wolayita	BOLOSSA SORE
Oromiya	East Hararge	Fedis		Oromiya	East Hararge	Gursum		SNNP	Sidama	BENSA		SNNP	Gedeo	Wenago
Oromiya	East Hararge	Girawa		Oromiya	Borena	Bule Hora		SNNP	Sidama	Chuko		Somali	Jijiga	Gursum
Oromiya	East Hararge	Goro Gutu		Oromiya	Bale	BERBERE		SNNP	Wolayita	Kindo Koyisha		Somali	Jijiga	KebriBeyah
Oromiya	East Hararge	Haromaya Town		SNNP	Sidama	Dale		SNNP	Sidama	ARBEGONA
Oromiya	East Hararge	Kombolicha		SNNP	Kembata Timbaro	Kacha Bira		SNNP	Sidama	ARORESA
Oromiya	East Hararge	Melka Belo		SNNP	Hadiya	LEMMO		Somali	Jijiga	Jijiga
Oromiya	East Hararge	Midega Tole		SNNP	South Omo	South Ari
Oromiya	Borena	Abaya		SNNP	Sidama	Boricha
Oromiya	Bale	Delo Mena		SNNP	Sidama	BENSA
Oromiya	Bale	Meda Welabu		SNNP	Sidama	Chuko
SNNP	Sidama	ARBEGONA		SNNP	Sidama	Dara
SNNP	Sidama	Dale		SNNP	Gedeo	Gedeb
SNNP	Kembata Timbaro	Kacha Bira		SNNP	Bench Maji	Guraferda
SNNP	Hadiya	Gombora		SNNP	Alaba	Alaba
SNNP	Hadiya	LEMMO		Somali	Jijiga	Gursum
SNNP	Hadiya	Soro		Somali	Jijiga	Jijiga
SNNP	Gedeo	Wenago
SNNP	Gedeo	Yirgachefe
SNNP	Gamo Gofa	Ariba Minichi Zuriya
Somali	Jijiga	Gursum
